# Supplementary material for: Cyclic β2,3-amino acids improve the serum stability of macrocyclic peptide inhibitors targeting the SARS-CoV-2 main protease
Source: Bull Chem Soc Jpn. 2024 Mar 6;97(5):uoae018. doi: 10.1093/bulcsj/uoae018 (PMC11141402; doi:10.1093/bulcsj/uoae018)
Supplement: uoae018_Supplementary_Data [file uoae018_supplementary_data.zip]

Archive with 2 entries (2 files):
- bcsj-2023-0313-File004.pdf
- bcsj-2023-0313-File005.xlsx
