# Supplementary material for: Cyclic β2,3-amino acids improve the serum stability of macrocyclic peptide inhibitors targeting the SARS-CoV-2 main protease
Source: Bull Chem Soc Jpn. 2024 Mar 6;97(5):uoae018. doi: 10.1093/bulcsj/uoae018 (PMC11141402; doi:10.1093/bulcsj/uoae018)
Supplement: uoae018_Supplementary_Data [file uoae018_supplementary_data.zip › bcsj-2023-0313-File005.xlsx]

## Sheet: Table S1
Table S1
List of RNAs and corresponding primers.
Gm indicates 2'-O-methylguanosine.
RNA name	RNA sequence	Extension primer (forward)	Extension primer (reverse)	PCR primer (forward)	PCR primer (reverse)
flexizyme, dFx	GGAUCGAAAGAUUUCCGCAUCCCCGAAAGGGUACAUGGCGUUAGGU	GTAATACGACTCACTATAGGATCGAAAGATTTCCGC	ACCTAACGCCATGTACCCTTTCGGGGATGCGGAAATCTTTCGATCC	GGCGTAATACGACTCACTATAG	ACCTAACGCCATGTACCCT
flexizyme, eFx	GGAUCGAAAGAUUUCCGCGGCCCCGAAAGGGGAUUAGCGUUAGGU	GTAATACGACTCACTATAGGATCGAAAGATTTCCGC	ACCTAACGCTAATCCCCTTTCGGGGCCGCGGAAATCTTTCGATCC	GGCGTAATACGACTCACTATAG	ACCTAACGCTAATCCCCT
tRNA, Pro1E2(GAU)	GGGUGAUUGGCGCAGCCUGGUAGCGCACUUCGCUGAUAACGAAGGGGUCAGGGGUUCGAAUCCCCUAUCACCCGCCA	GTAATACGACTCACTATAGGGTGATTGGCGCAGCCTGGTAGCGCACTTCG	TGGCGGGTGATAGGGGATTCGAACCCCTGACCCCTTCGTTATCAGCGAAGTGCGCTACCAGG	GGCGTAATACGACTCACTATAG	TGmGCGGGTGATAGGGGATTC
tRNA, Pro1E2(GGC)	GGGUGAUUGGCGCAGCCUGGUAGCGCACUUCGCUGGCAGCGAAGGGGUCAGGGGUUCGAAUCCCCUAUCACCCGCCA	GTAATACGACTCACTATAGGGTGATTGGCGCAGCCTGGTAGCGCACTTCG	TGGCGGGTGATAGGGGATTCGAACCCCTGACCCCTTCGCTGCCAGCGAAGTGCGCTACCAGG	GGCGTAATACGACTCACTATAG	TGmGCGGGTGATAGGGGATTC
tRNA, Pro1E2(CAU)	GGGUGAUUGGCGCAGCCUGGUAGCGCACUUCGCUCAUAACGAAGGGGUCAGGGGUUCGAAUCCCCUAUCACCCGCCA	GTAATACGACTCACTATAGGGTGATTGGCGCAGCCTGGTAGCGCACTTCG	TGGCGGGTGATAGGGGATTCGAACCCCTGACCCCTTCGTTATGAGCGAAGTGCGCTACCAGG	GGCGTAATACGACTCACTATAG	TGmGCGGGTGATAGGGGATTC
tRNA, GluE2(GCA)	GUCCCCUUCGUCUAGAGGCCCAGGACACCGCCCUGCAAAGGCGGUAACAGGGGUUCGAAUCCCCUAGGGGACGCCA	CACTATAGTCCCCTTCGTCTAGAGGCCCAGGACACCGCCCTGCAAAGGCGGTAACAGGGGTTCG	TGGCGTCCCCTAGGGGATTCGAACCCCTGTTACCGCC	GTAATACGACTCACTATAGTCCCCTTCGTCTAG	TGmGCGTCCCCTAGGGGATTC
tRNA, fMet(CAU)	CGCGGGGUGGAGCAGCCUGGUAGCUCGUCGGGCUCAUAACCCGAAGAUCGUCGGUUCAAAUCCGGCCCCCGCAACCA	GTAATACGACTCACTATACGCGGGGTGGAGCAGCCTGGTAGCTCGTCGGGCTCATAACCCGAAGATCG	TGGTTGCGGGGGCCGGATTTGAACCGACGATCTTCGGGTTATGAGC	GGCGTAATACGACTCACTATAC	TGmGTTGCGGGGGCCGGA
library for RaPID selection	GGGUUGAACUUUAAGUAGGAGAUAUAUCCAUG (NNU)n AUGGGAAGUGGCAGUGGAUCAUAGGACGGGGGGCGGAAA	GGCGTAATACGACTCACTATAGGGTTGAACTTTAAGTAGGAGATATATCCATG	TCCACTGCCACTTCCCAT (ANN)n CATGGATATATCTCCTACTTAAAG	GGCGTAATACGACTCACTATAG	TTTCCGCCCCCCGTCCTATGATCCACTGCCACTTCCCA

## Sheet: Table S2
Table S2
Top 100 peptide sequences of Mpro-binders after the third round of selection.
y: N-chloroacetyl-D-tyrosine, c: D-cysteine
β1: (1R,2S)-2-aminocyclopentane carboxylic acid, β2: (1S,2S)-2-aminocyclohexane carboxylic acid, β3: (1R,2R)-2-aminocyclopentane carboxylic acid
The linker sequence, GSGSGS, following D-Cys is omitted from the peptide sequence.
peptide sequence	read (%)	read number	peptide name
yVSFHRPDSHYPc	1.38132	3425
yFHTFNTYLLGc	1.26718	3142
yFHNNLYRLGc	1.2579	3119
yLHVTSNSHFc	1.10425	2738
yFHβ1DFGFPFc	1.02601	2544	BM1
yFHNSLYVFGc	1.02318	2537
yFHSFDTFLVGc	0.86549	2146
yFHNDLYRRGc	0.82758	2052
yFHSFDTFRHGc	0.788459	1955
yLHVTSNRHFc	0.753775	1869
yFHTVGLYSHc	0.740466	1836
yFHNDLYRLGc	0.72635	1801
yLHVVSNHNFc	0.719494	1784
yFHNDLYVLGc	0.715058	1773
yFYHTFPNLVPc	0.679164	1684
yFHβ1DFGFPYc	0.653756	1621	BM2
yLHVVSNRHFc	0.623104	1545
yFHSFPDLFRVSc	0.622701	1544
yFHSFPHLFTRGc	0.612215	1518
yFHNSLYRLGc	0.571078	1416
yFHRYDNβ2LVYc	0.561802	1393	BM3
yFHTVGLYSYc	0.555753	1378
yFHNDLYRLHc	0.551316	1367
yFHSFPDVFRRGc	0.535184	1327
yLHVVSNSHFc	0.497274	1233
yFYHTFPNLVRc	0.476705	1182
yFHSFDSYVFRc	0.450087	1116
yFHVVNNPYFc	0.446054	1106
yFHTVGLYTNc	0.444844	1103
yLHVVNNLHFc	0.434358	1077
yFHTFTDLYLRHc	0.41621	1032
yFHSFTDLYTPGc	0.415806	1031
yFHTFDTFRTGc	0.409757	1016
yFHSFDSYTLGc	0.396851	984
yFHSYGLYYHLGc	0.396044	982
yLHVVSNTHFc	0.375476	931
yFHSFPDLFLRHc	0.37104	920
yLHTβ1NPHFc	0.36983	917	BM4
yLHVVNNHHFc	0.364183	903
y	0.356924	885
yLHVSNNRHFc	0.351681	872
yFHSFPSTFRPRc	0.345631	857
yFHSFSDLYRTGc	0.344422	854
yFHSFVDLYRNGc	0.343212	851
yLHVVSNLSFc	0.339985	843
yHNYFHRHNFc	0.331919	823
yFYHTFRDLLPc	0.319013	791
yFHβ1FHNLFRLHc	0.319013	791	BM5
yYNYFHRHNHc	0.314174	779
yLHVTNNRNFc	0.310141	769
yFYHTFPDLVRc	0.302478	750
yLHVVNNRHFc	0.298445	740
yFNTFPDLYVRGc	0.297235	737
yYNLFHRHDYVHc	0.295622	733
yFGLTFPDLPc	0.27828	690
yFHβ1FRSLFVFGc	0.27828	690	BM6
yHNYFHRHDHc	0.276666	686
yFHβ1DFGFPVc	0.275457	683
yYNYFHRHDHc	0.26739	663
yLHVTSNLSFc	0.266987	662
yFHSFPSLYTHGc	0.239562	594
yLHVVSNSYFc	0.239159	593
yFYRTFVNLPRc	0.239159	593
yFHNDRYRLGc	0.237143	588
yFHTVGLFLFc	0.232706	577
yFVSTFPDLPYc	0.229077	568
yFHβ1FDDLFNLGc	0.228673	567
yFHNDRYVFGc	0.22827	566
yFHTFTDTFLYGc	0.22827	566
yLHVVNNHYFc	0.224237	556
yFHSFPDTYRPGc	0.222624	552
yFYHTFRDLPPc	0.221817	550
yFHTFPNLFRVNc	0.220607	547
yLHVVNNLNFc	0.219801	545
yLHVVSNRYFc	0.215768	535
yFHβ1DFGFTFc	0.214154	531
yYNLFHRHDFSc	0.208911	518
yLHVSNNPYFc	0.206492	512
yFHTFPDLYTPNc	0.203668	505
yFHTFVTYRVGc	0.202055	501
yFHTFPVTYRVGc	0.201652	500
yFHSFDTYVTGc	0.201652	500
yLHVβ1NRYFc	0.197619	490
yFHTFNDLFRTFc	0.197619	490
yLHVVSNRNFc	0.196409	487
yFDβ1YHLNβ1Rc	0.191973	476	BM7
yFHNSLYRLHc	0.190359	472
yFHNDHYVLGc	0.188746	468
yHNYFHRHNHc	0.18794	466
yFHβ1VNFNYLRGc	0.18794	466
yFHTFNTYRPFc	0.18431	457
yFHTFYDLYRVNc	0.18189	451
yFHβ1FVDLFRNGc	0.180277	447
yLHVVNNSHFc	0.179874	446
yLHVVSNTSFc	0.179874	446
yFGGTFPDLPc	0.179067	444
yFHTFTVTLGc	0.177857	441
yFHTVGLFTYc	0.17705	439
yFHTFNDLYRPHc	0.17705	439
yFHSFPSYTRGc	0.175437	435
yVYNYFHRHNFc	0.175437	435
total read		247952
